# Supplementary material for: Diversity of microbial communities in cigar filler leaves with different initial water contents analyzed based on high-throughput sequencing technology
Source: Front Microbiol. 2025 Feb 7;16:1508866. doi: 10.3389/fmicb.2025.1508866 (PMC11845121; doi:10.3389/fmicb.2025.1508866)
Supplement: Supplementary file 1 [file Supplementary_file_1.xlsx]

## Sheet: Sheet1
Accession	Sample Name	SPUID	Organism	Tax ID	BioProject
SAMN46285608	JX-T1-01	JX-T1-01	tobacco metagenome	1798876	PRJNA1211815	https://www.ncbi.nlm.nih.gov/sra/46285608
SAMN46285609	JX-T1-02	JX-T1-02	tobacco metagenome	1798876	PRJNA1211815	https://www.ncbi.nlm.nih.gov/sra/46285609
SAMN46285610	JX-T1-03	JX-T1-03	tobacco metagenome	1798876	PRJNA1211815	https://www.ncbi.nlm.nih.gov/sra/46285610
SAMN46285611	JX-T1-04	JX-T1-04	tobacco metagenome	1798876	PRJNA1211815	https://www.ncbi.nlm.nih.gov/sra/46285611
SAMN46285612	JX-T1-05	JX-T1-05	tobacco metagenome	1798876	PRJNA1211815	https://www.ncbi.nlm.nih.gov/sra/46285612
SAMN46285613	JX-T1-06	JX-T1-06	tobacco metagenome	1798876	PRJNA1211815	https://www.ncbi.nlm.nih.gov/sra/46285613
SAMN46285614	JX-T2-01	JX-T2-01	tobacco metagenome	1798876	PRJNA1211815	https://www.ncbi.nlm.nih.gov/sra/46285614
SAMN46285615	JX-T2-02	JX-T2-02	tobacco metagenome	1798876	PRJNA1211815	https://www.ncbi.nlm.nih.gov/sra/46285615
SAMN46285616	JX-T2-03	JX-T2-03	tobacco metagenome	1798876	PRJNA1211815	https://www.ncbi.nlm.nih.gov/sra/46285616
SAMN46285617	JX-T2-04	JX-T2-04	tobacco metagenome	1798876	PRJNA1211815	https://www.ncbi.nlm.nih.gov/sra/46285617
SAMN46285618	JX-T2-05	JX-T2-05	tobacco metagenome	1798876	PRJNA1211815	https://www.ncbi.nlm.nih.gov/sra/46285618
SAMN46285619	JX-T2-06	JX-T2-06	tobacco metagenome	1798876	PRJNA1211815	https://www.ncbi.nlm.nih.gov/sra/46285619
SAMN46285620	JX-T3-01	JX-T3-01	tobacco metagenome	1798876	PRJNA1211815	https://www.ncbi.nlm.nih.gov/sra/46285620
SAMN46285621	JX-T3-02	JX-T3-02	tobacco metagenome	1798876	PRJNA1211815	https://www.ncbi.nlm.nih.gov/sra/46285621
SAMN46285622	JX-T3-03	JX-T3-03	tobacco metagenome	1798876	PRJNA1211815	https://www.ncbi.nlm.nih.gov/sra/46285622
SAMN46285623	JX-T3-04	JX-T3-04	tobacco metagenome	1798876	PRJNA1211815	https://www.ncbi.nlm.nih.gov/sra/46285623
SAMN46285624	JX-T3-05	JX-T3-05	tobacco metagenome	1798876	PRJNA1211815	https://www.ncbi.nlm.nih.gov/sra/46285624
SAMN46285625	JX-T3-06	JX-T3-06	tobacco metagenome	1798876	PRJNA1211815	https://www.ncbi.nlm.nih.gov/sra/46285625
